# Supplementary material for: The Effect of Y Content on Structural and Sorption Properties of A2B7-Type Phase in the La–Y–Ni–Al–Mn System
Source: Molecules. 2023 Apr 27;28(9):3749. doi: 10.3390/molecules28093749 (PMC10180221; doi:10.3390/molecules28093749)
Supplement: Supplementary file 1 [file molecules-28-03749-s001.zip]

Archive with 1 entries (1 files):
- molecules-2243573-supplementary.pdf
